# Supplementary material for: Factors Controlling the Stable Nitrogen Isotopic Composition (δ15N) of Lipids in Marine Animals
Source: PLoS One. 2016 Jan 5;11(1):e0146321. doi: 10.1371/journal.pone.0146321 (PMC4701503; doi:10.1371/journal.pone.0146321)
Supplement: S1 Table — Samples highlighted in yellow indicate those used for amino acid analysis. (XLSX) [file pone.0146321.s001.xlsx]

## Sheet: Sheet1
			Bulk biomass	bulk	Lipid-free biomass	res	Total lipid extract	TLE
Species	Tissue	%lipid	d15N	C:N	d15N	C:N	d15N	C:N
Atlantic herring	Gill	30	11.505	5.61256	11.8233	3.32903	6.28	NA
		32	10.555	7.96117	10.6533	3.2093	5.24	NA
		25	10.58	5.95145	10.68	3.23792	NA	NA
		19	11.165	4.82723	12.98	3.2519	NA	NA
		30	11.11	5.95099	11.97	3.04937	9.21	NA
		21	14.355	6.62626	13.73	3.06448	0.41	62.9206
Atlantic herring	Muscle	8	13.715	3.4026	14.185	3.12207	2.72667	NA
		34	11.7	6.10403	12.47	3.1456	2.9	NA
		8	11.375	3.34017	12.17	3.0287	-0.475	23.2431
		32	11.83	5.75997	12.76	3.12666	NA	NA
		40	11.52	5.8227	13.155	3.11379	2.37	NA
		7	16.17	3.2798	16.32	3.01487	3.065	14.5906
Brown trout	Gill	10	14.96	3.86438	15.325	3.17792	11.52	NA
		8	13.925	3.80624	14.18	3.15571	7.19	19.491
		9	16.335	3.77521	16.345	3.26984	11.03	NA
		6	15.97	3.97289	16.595	3.45745	NA	NA
		3	15.885	3.67014	16.585	3.21553	NA	NA
		7	16.075	3.8123	16.685	3.24719	8.54	42.2132
Brown trout	Muscle	25	15.28	5.05707	15.52	3.1485	5.81	NA
		5	13.725	3.19977	14.415	3.03645	4.26	NA
		9	16.1	3.34646	16.59	3.19292	7.71	NA
		6	15.89	3.23286	16.775	3.09828	NA	NA
		8	16.49	3.29487	17	3.07961	9.655	21.3
		15	16.35	3.98557	16.79	3.0471	6.99	NA
Twait shad	Gill	9	16.665	4.22765	17	3.32178	NA	NA
		6	14.665	4.25755	14.845	3.61548	NA	NA
Twait shad	Muscle	6	17.085	3.24438	17.85	3.0844	10.3	14.0889
		6	15.845	3.22882	16.74	3.10597	NA	NA
Green shore crab	Muscle	4	13.2	3.80217	13.355	3.59445	8.22	NA
		2	15.75	3.6886	16.48	3.32799	NA	NA
		6	13.865	5.26353	14.26	4.39653	NA	NA
Common cockle	Muscle	5	11.275	4.55619	12.015	4.128	NA	NA
		5	11.505	4.94831	11.91	4.33382	7.22	NA
		5	12.105	4.72746	11.72	4.09115	6.85	NA
		4	12.605	4.14554	12.67	3.73265	NA	NA
		3	11.985	4.48237	11.925	4.06604	NA	NA
Pacific oyster	Muscle	6	12.255	3.27918	13.28	3.28214	6.95	NA
		2	12.28	3.04807	13.5067	3.24223	5.96	NA
Lugworm	Head	5	12.43	4.74768	11.335	4.00346	8.52	NA
		3	11.715	4.17035	10.775	3.6796	8.39	NA
Lugworm	Whole	6.67	6.665	3.12887	6.435	3.50588	7.37	NA
